# Supplementary material for: Establishment and validation of a ubiquitination-related gene signature associated with prognosis in pancreatic duct adenocarcinoma
Source: Front Immunol. 2023 Jun 9;14:1171811. doi: 10.3389/fimmu.2023.1171811 (PMC10289160; doi:10.3389/fimmu.2023.1171811)
Supplement: Supplementary file 3 [file Table_1.xls]

Covariates	Type	Total	Test	Train	Pvalue
Age	<=65	94(52.81%)	45(50.56%)	49(55.06%)	0.6524
Age	>65	84(47.19%)	44(49.44%)	40(44.94%)
Gender	FEMALE	80(44.94%)	41(46.07%)	39(43.82%)	0.8802
Gender	MALE	98(55.06%)	48(53.93%)	50(56.18%)
Grade	G1	31(17.42%)	11(12.36%)	20(22.47%)	0.0949
Grade	G2	95(53.37%)	54(60.67%)	41(46.07%)
Grade	G3	48(26.97%)	24(26.97%)	24(26.97%)
Grade	G4	2(1.12%)	0(0%)	2(2.25%)
Grade	unknow	2(1.12%)	0(0%)	2(2.25%)
Stage	Stage I	21(11.8%)	12(13.48%)	9(10.11%)	0.33
Stage	Stage II	147(82.58%)	73(82.02%)	74(83.15%)
Stage	Stage III	3(1.69%)	0(0%)	3(3.37%)
Stage	Stage IV	4(2.25%)	2(2.25%)	2(2.25%)
Stage	unknow	3(1.69%)	2(2.25%)	1(1.12%)
T	T1	7(3.93%)	4(4.49%)	3(3.37%)	0.3463
T	T2	24(13.48%)	13(14.61%)	11(12.36%)
T	T3	142(79.78%)	71(79.78%)	71(79.78%)
T	T4	3(1.69%)	0(0%)	3(3.37%)
T	unknow	2(1.12%)	1(1.12%)	1(1.12%)
M	M0	80(44.94%)	42(47.19%)	38(42.7%)	1
M	M1	4(2.25%)	2(2.25%)	2(2.25%)
M	unknow	94(52.81%)	45(50.56%)	49(55.06%)
N	N0	49(27.53%)	31(34.83%)	18(20.22%)	0.0382
N	N1	124(69.66%)	55(61.8%)	69(77.53%)
N	unknow	5(2.81%)	3(3.37%)	2(2.25%)
