# Supplementary material for: Establishment and validation of a ubiquitination-related gene signature associated with prognosis in pancreatic duct adenocarcinoma
Source: Front Immunol. 2023 Jun 9;14:1171811. doi: 10.3389/fimmu.2023.1171811 (PMC10289160; doi:10.3389/fimmu.2023.1171811)
Supplement: Supplementary file 5 [file Table_3.xlsx]

## Sheet: Sheet1
Gene	Forward Primer	Reverse Primer
β-actin	TGACGTGGACATCCGCAAAG	CTGGAAGGTGGACAGCGAGG
S100A2	GCCAAGAGGGCGACAAGTT	AGGAAAACAGCATACTCCTGGA
SLC22A17	GTTACCCCGCAGACAGATTTG	CCCAAGAGGAATCGGAGGG
UCHL1	CCTGTGGCACAATCGGACTTA	CATCTACCCGACATTGGCCTT
