# Supplementary material for: Establishment and validation of a ubiquitination-related gene signature associated with prognosis in pancreatic duct adenocarcinoma
Source: Front Immunol. 2023 Jun 9;14:1171811. doi: 10.3389/fimmu.2023.1171811 (PMC10289160; doi:10.3389/fimmu.2023.1171811)
Supplement: Supplementary file 6 [file Table_4.xls]

## Sheet: Sheet1
UCHL1				S100A2				SLC22A17
	Normal	Tumor			Normal	Tumor			Normal	Tumor
	1	2.85386			1	1.58725			0.960265	1.79628
	1.13586	1.44342			1.53941	2.17991			1.03566	1.10929
	1.0219	1.61923			1.74157	2.42782			1.04509	1.43695
	1.21304	3.66267			0.267346	2.36101			0.967109	1.72573
	0.743421	3.34922			1.11166	1.99723			1.04304	1.38052
	0.583342	2.44075			0.522443	1.4938			0.917375	1.73197
	1.2121	4.16582			0.767944	1.68285			0.989402	1.06957
	0.84422	2.51834			0.559119	2.11615			0.998409	1.38551
